# Supplementary material for: Role of Urinary Kidney Stress Biomarkers for Early Recognition of Subclinical Acute Kidney Injury in Critically Ill COVID-19 Patients
Source: Biomolecules. 2022 Feb 8;12(2):275. doi: 10.3390/biom12020275 (PMC8961647; doi:10.3390/biom12020275)
Supplement: Supplementary file 1 [file biomolecules-12-00275-s001.zip]

Archive with 1 entries (1 files):
- biomolecules-1577622-supplementary.xlsx
